# Supplementary material for: The Comparative Effects of Different Types of Oral Vitamin Supplements on Arterial Stiffness: A Network Meta-Analysis
Source: Nutrients. 2022 Feb 27;14(5):1009. doi: 10.3390/nu14051009 (PMC8912633; doi:10.3390/nu14051009)
Supplement: Supplementary file 1 [file nutrients-14-01009-s001.zip]

Archive with 1 entries (1 files):
- nutrients-1608500-supplementary.pdf
